# Supplementary material for: The evolving burden of drug use disorders: a comprehensive epidemiological analysis from the 2021 Global Burden of Disease study
Source: Front Psychiatry. 2025 Oct 1;16:1647269. doi: 10.3389/fpsyt.2025.1647269 (PMC12522400; doi:10.3389/fpsyt.2025.1647269)
Supplement: Supplementary Table 1 — Prevalent, incident cases and disability-adjusted life years (DALYs) counts of drug use disorders (DUDs), from 1990 to 2021. [file Table1.xlsx]

## Sheet: Table1
	Incidence			Prevalence			Mortality			DALYs
	Counts		Percentage change of rates, 1990-2021 (95%UI)	Counts		Percentage change of rates, 1990-2021 (95%UI)	Counts		Percentage change of rates, 1990-2021 (95%UI)	Counts		Percentage change of rates, 1990-2021 (95%UI)
	1990	2021		1990	2021		1990	2021		1990	2021
Global	10043456.25 (8541086.21-11526399.67)	13609362.38 (11625287.78-15667184.20)	0.36 (0.31-0.40)	39620619.24 (34071984.72-46420658.80)	53115936.38 (46999805.19-60949054.28)	0.34 (0.29-0.40)	61774.49 (57328.57-66897.82)	137277.92 (129268.62-146181.36)	1.22 (1.00-1.49)	8910603.44 (7055603.29-10630912.05)	15562161.53 (12752221.99-18119263.56)	0.75 (0.65-0.85)
Regional
Andean Latin America	53597.27 (45090.88-62340.76)	102256.01 (86119.97-118551.78)	0.91 (0.81-1.01)	184910.80 (153483.58-224206.91)	339995.28 (286939.55-407831.52)	0.84 (0.73-0.94)	114.18 (97.76-131.08)	346.94 (284.00-426.40)	2.04 (1.32-2.91)	30542.19 (22396.51-38683.36)	64360.49 (50048.09-80101.98)	1.11 (0.92-1.31)
Australasia	100309.47 (87560.17-117258.96)	123722.95 (106674.83-141155.62)	0.23 (0.11-0.36)	476381.59 (426795.67-541881.51)	530216.75 (478541.18-594230.42)	0.11 (0.05-0.19)	475.96 (443.49-509.02)	1521.23 (1361.82-1686.29)	2.20 (1.79-2.63)	79156.56 (63933.22-93223.68)	145715.77 (122595.56-167902.01)	0.84 (0.70-1.02)
Caribbean	66652.31 (54650.48-81484.92)	86450.43 (70519.18-104743.81)	0.30 (0.25-0.36)	279259.91 (216019.36-366665.10)	355322.75 (277254.27-455909.08)	0.27 (0.23-0.32)	67.34 (60.07-73.88)	202.43 (171.07-235.57)	2.01 (1.47-2.65)	33153.26 (23763.25-42405.06)	45411.78 (34712.35-57359.80)	0.37 (0.29-0.48)
Central Asia	112609.93 (94819.49-133623.65)	165880.08 (140144.05-194128.96)	0.47 (0.41-0.56)	389626.53 (322331.49-477058.27)	563159.84 (480004.35-667119.29)	0.45 (0.38-0.52)	298.62 (259.27-342.90)	888.31 (744.25-1037.80)	1.97 (1.41-2.68)	92368.72 (67553.27-118438.49)	158577.51 (121995.31-192699.86)	0.72 (0.58-0.90)
Central Europe	221416.63 (184626.35-261255.46)	194938.56 (163006.54-228660.21)	-0.12 (-0.17--0.07)	773851.05 (645712.91-928214.92)	644902.46 (569858.99-745988.94)	-0.17 (-0.22--0.11)	814.79 (740.98-892.70)	975.63 (901.55-1058.49)	0.20 (0.07-0.33)	124195.04 (97749.04-151799.02)	124133.78 (100101.75-148754.34)	-0.00 (-0.05-0.06)
Central Latin America	226444.44 (191216.67-265255.17)	384443.57 (323943.49-446656.30)	0.70 (0.62-0.77)	823981.15 (699123.08-993826.22)	1420513.92 (1237211.37-1635360.00)	0.72 (0.62-0.83)	515.95 (494.35-541.01)	1136.99 (1005.81-1286.83)	1.20 (0.91-1.50)	139214.36 (105074.32-176664.83)	237478.51 (184801.18-294877.94)	0.71 (0.63-0.81)
Central Sub-Saharan Africa	50759.56 (41524.94-61585.09)	138352.33 (114528.91-166973.53)	1.73 (1.62-1.82)	149823.17 (114081.12-202617.63)	403026.92 (309609.12-542840.80)	1.69 (1.65-1.74)	118.72 (70.08-178.92)	389.62 (223.82-595.06)	2.28 (1.38-3.69)	23760.59 (17783.58-30833.37)	70604.95 (51499.60-90811.21)	1.97 (1.66-2.34)
East Asia	3013584.47 (2546148.50-3494623.58)	2553499.27 (2134777.93-3029328.25)	-0.15 (-0.22--0.09)	11677286.45 (9927237.10-13860436.26)	8012070.41 (6895063.34-9433061.45)	-0.31 (-0.36--0.26)	31827.69 (27799.72-36448.59)	11987.35 (9783.26-14384.91)	-0.62 (-0.71--0.52)	3614386.80 (2897066.28-4299278.97)	1736106.38 (1342136.60-2120314.19)	-0.52 (-0.57--0.47)
Eastern Europe	592543.40 (506283.87-679473.55)	529776.02 (457123.96-607119.51)	-0.11 (-0.14--0.07)	2199136.69 (1915744.22-2525300.56)	1935373.74 (1732723.49-2177484.65)	-0.12 (-0.16--0.08)	5941.23 (5528.97-6396.39)	7924.00 (7229.05-8651.16)	0.33 (0.18-0.52)	768334.28 (614076.36-907539.44)	834080.76 (709961.99-965280.97)	0.09 (0.01-0.18)
Eastern Sub-Saharan Africa	167665.02 (135071.42-206476.80)	417961.56 (340921.71-513395.63)	1.49 (1.42-1.57)	580466.02 (440470.05-776486.16)	1411567.64 (1067353.55-1896497.99)	1.43 (1.33-1.50)	600.02 (402.92-864.82)	1919.88 (1290.83-2497.21)	2.20 (1.47-3.00)	86968.65 (66611.07-111945.93)	240519.45 (186124.59-298670.85)	1.77 (1.51-2.05)
High-income Asia Pacific	388116.24 (318787.47-468376.35)	324897.10 (268440.10-387744.63)	-0.16 (-0.20--0.12)	1466310.67 (1220529.85-1868929.42)	1203526.58 (1028637.41-1489142.38)	-0.18 (-0.22--0.14)	205.53 (195.55-216.15)	420.93 (389.96-448.21)	1.05 (0.90-1.22)	166825.47 (118067.02-220263.36)	152624.14 (111895.91-194901.28)	-0.09 (-0.13--0.04)
High-income North America	1021790.71 (877231.38-1180896.04)	1713708.00 (1503719.89-1941995.90)	0.68 (0.57-0.80)	5833558.00 (5056468.62-6765849.21)	12918133.53 (11781271.57-14224633.86)	1.21 (1.00-1.44)	6124.50 (5798.37-6478.37)	74450.77 (67591.35-82621.99)	11.16 (9.83-12.86)	1078039.60 (831794.64-1308306.68)	6807462.52 (5764548.81-7844234.40)	5.31 (4.70-6.06)
North Africa and Middle East	418595.28 (350340.23-495003.52)	950174.79 (796661.95-1121367.53)	1.27 (1.17-1.38)	1233270.01 (1038866.10-1459416.92)	2771196.58 (2422239.49-3187679.94)	1.25 (1.14-1.37)	3052.27 (2695.10-3587.59)	7579.37 (6665.44-8629.18)	1.48 (1.02-1.93)	453680.83 (353056.32-564082.79)	1059497.12 (850242.07-1265837.28)	1.34 (1.15-1.53)
Oceania	11457.63 (9044.73-14625.12)	24811.51 (20002.28-30730.38)	1.17 (1.08-1.27)	46273.43 (32920.60-64389.70)	98706.44 (72689.38-133720.37)	1.13 (1.06-1.23)	11.86 (7.55-16.92)	18.94 (13.73-26.02)	0.60 (0.18-1.12)	4562.72 (3240.99-6143.33)	9679.65 (6942.86-12722.60)	1.12 (0.94-1.30)
South Asia	1239652.37 (1023324.10-1479405.10)	2597580.43 (2168940.58-3042955.00)	1.10 (0.99-1.20)	3970037.67 (3191740.47-5120145.25)	7844210.59 (6513450.04-9819055.31)	0.98 (0.85-1.09)	4422.27 (3818.90-5076.91)	10802.93 (9459.56-12215.64)	1.44 (1.02-1.91)	686910.37 (536014.83-854810.86)	1521317.39 (1197076.90-1867550.53)	1.21 (1.07-1.36)
Southeast Asia	659125.17 (543434.94-779425.38)	1049717.45 (869353.95-1231732.54)	0.59 (0.52-0.68)	2604146.43 (2060760.35-3282541.04)	3872468.94 (3139748.22-4776982.49)	0.49 (0.43-0.55)	969.24 (833.75-1157.57)	2336.48 (1944.56-2865.15)	1.41 (0.80-2.12)	324375.96 (232647.55-428994.35)	527235.11 (390182.39-674457.48)	0.63 (0.52-0.76)
Southern Latin America	92481.98 (77701.93-108917.13)	135147.98 (114721.72-157009.46)	0.46 (0.38-0.54)	365413.37 (319153.43-423108.36)	565190.58 (505940.75-640496.67)	0.55 (0.45-0.65)	34.49 (31.45-37.49)	155.64 (138.57-175.81)	3.51 (2.92-4.24)	51692.88 (35509.65-68800.70)	78443.88 (56505.20-102079.77)	0.52 (0.41-0.65)
Southern Sub-Saharan Africa	82455.01 (71109.64-96529.24)	136354.46 (115591.92-157588.06)	0.65 (0.59-0.73)	344061.81 (294203.85-409545.70)	541071.64 (455101.09-657468.16)	0.57 (0.50-0.65)	508.72 (432.22-568.34)	931.89 (848.88-1039.24)	0.83 (0.59-1.21)	82678.22 (64117.82-100809.10)	116852.81 (95212.64-138212.28)	0.41 (0.32-0.52)
Tropical Latin America	285331.43 (239089.97-346021.71)	422225.68 (359194.35-486314.89)	0.48 (0.35-0.62)	1477411.31 (1185378.47-1860113.11)	2099771.44 (1788693.83-2510048.37)	0.42 (0.30-0.55)	129.79 (122.76-137.00)	1417.52 (1327.08-1528.98)	9.92 (9.10-10.81)	162061.67 (110807.96-213561.19)	312556.23 (238401.54-385074.80)	0.93 (0.78-1.16)
Western Europe	1096631.51 (932290.93-1271152.94)	1158666.62 (1007512.77-1338089.27)	0.06 (0.00-0.12)	4345994.14 (3823479.54-4942184.41)	4519736.55 (4106574.42-5029749.49)	0.04 (-0.01-0.09)	5466.82 (5320.86-5626.72)	11741.86 (11152.34-12283.42)	1.15 (1.04-1.27)	847230.94 (685035.12-1005491.98)	1163021.52 (975083.75-1348151.24)	0.37 (0.32-0.43)
Western Sub-Saharan Africa	142236.43 (117503.74-169016.31)	398797.57 (333659.12-469311.07)	1.80 (1.71-1.92)	399419.03 (321302.92-504249.00)	1065773.81 (875503.32-1332478.03)	1.67 (1.58-1.75)	74.49 (52.78-97.08)	129.22 (86.46-167.79)	0.73 (0.40-1.20)	60464.33 (42963.92-79862.20)	156481.76 (110916.00-206264.88)	1.59 (1.50-1.67)
SDI index
High SDI	2543678.43 (2151252.51-2950157.90)	3395020.04 (2984731.74-3860119.75)	0.33 (0.27-0.41)	11716160.99 (10205716.44-13653997.40)	19257655.43 (17598069.60-21398277.69)	0.64 (0.53-0.78)	11914.38 (11516.25-12297.59)	87936.65 (80866.65-96448.75)	6.38 (5.75-7.22)	2103749.77 (1644036.12-2549563.34)	8333571.68 (7048826.98-9607578.71)	2.96 (2.62-3.38)
High-middle SDI	2429005.78 (2073812.92-2807202.02)	2464882.33 (2080289.07-2880813.63)	0.01 (-0.04-0.07)	9136947.24 (7931598.51-10525727.92)	8255012.13 (7332623.83-9380593.97)	-0.10 (-0.13--0.06)	17164.46 (15855.16-18619.53)	14696.13 (13621.20-15642.69)	-0.14 (-0.25--0.05)	2435884.13 (1915885.92-2897939.49)	2069598.04 (1664133.27-2459504.38)	-0.15 (-0.19--0.11)
Middle SDI	3248325.87 (2786171.41-3721937.43)	3972366.84 (3365469.48-4603391.54)	0.22 (0.15-0.29)	12797455.76 (10927813.40-15186456.21)	13859822.73 (11976147.93-16249385.03)	0.08 (0.02-0.15)	27226.80 (24148.84-30552.97)	20598.26 (18269.64-22919.29)	-0.24 (-0.37--0.10)	3349720.01 (2667547.56-3959105.86)	2912744.35 (2307572.55-3479456.77)	-0.13 (-0.20--0.06)
Low-middle SDI	1346208.35 (1131388.87-1591129.29)	2606009.21 (2213505.30-3032278.51)	0.94 (0.86-1.02)	4423812.80 (3635044.69-5541738.13)	8049658.87 (6825501.98-9817912.44)	0.82 (0.74-0.89)	4069.82 (3508.81-4699.61)	10113.13 (8940.59-11258.61)	1.48 (1.13-1.86)	771786.99 (605433.85-962183.98)	1593534.49 (1239892.55-1935327.47)	1.06 (0.97-1.17)
Low SDI	467472.97 (388093.67-557289.15)	1160433.64 (968967.83-1371410.00)	1.48 (1.43-1.54)	1512866.21 (1193634.80-1960808.37)	3654503.76 (2931631.00-4700261.25)	1.42 (1.37-1.47)	1374.83 (1074.87-1807.38)	3888.33 (2931.97-4760.14)	1.83 (1.42-2.33)	244557.68 (188283.92-309824.96)	645864.91 (497371.00-797894.62)	1.64 (1.51-1.80)
