# Supplementary material for: The evolving burden of drug use disorders: a comprehensive epidemiological analysis from the 2021 Global Burden of Disease study
Source: Front Psychiatry. 2025 Oct 1;16:1647269. doi: 10.3389/fpsyt.2025.1647269 (PMC12522400; doi:10.3389/fpsyt.2025.1647269)
Supplement: Supplementary Table 2 — National patterns of drug use disorders (DUDs) in 204 countries in 2021. [file DataSheet7.csv]

Nation_name	SDI	ASIR			ASPR			ASMR			ASDR
		val	upper	lower	val	upper	lower	val	upper	lower	val	upper	lower
Afghanistan	0.34	145.7190354	169.2351188	122.1349689	436.2895527	504.6283941	377.0188729	2.028776277	2.717434341	1.51232166	203.7588342	250.1194456	162.8702471
Albania	0.71	175.3846271	206.2977215	146.7285512	553.1441194	668.8053025	466.5610919	0.808264938	1.118582113	0.579832675	125.4966731	155.6567918	97.96853531
Algeria	0.66	147.5806061	172.7153335	123.6592446	412.6056964	483.0000978	357.9825161	1.609129727	2.131976641	1.121336034	167.1303323	207.1118388	129.4941409
American Samoa	0.72	193.5320763	235.4998984	157.7129952	687.4468589	920.678819	517.1464162	0.268937822	0.344036045	0.206995668	78.44765032	99.5304762	56.66561526
Andorra	0.87	280.5270677	340.6670965	233.2976508	888.7924154	1134.175097	706.003747	0.079614002	0.11008782	0.055198008	104.9979094	137.7120405	74.8130484
Angola	0.45	115.2210871	135.9024017	95.42857318	307.0156009	396.1971369	248.4641361	0.385104601	0.572853776	0.22511657	60.49950212	77.77868364	44.58684797
Antigua and Barbuda	0.75	197.9304793	246.371215	158.6956784	795.9595635	1059.361715	602.5920109	0.240638263	0.271943032	0.2098019	89.05258536	113.690311	66.09300788
Argentina	0.72	180.4119755	212.5558035	152.9244159	696.6658269	806.0639146	613.8445114	0.132673411	0.155698949	0.115947591	105.1747743	140.0189956	74.46896456
Armenia	0.70	157.9617853	184.2642436	133.5842137	541.6027295	641.9715526	453.2763621	0.236204046	0.296152524	0.190095705	113.3822985	145.8775411	79.06691749
Australia	0.84	429.3884616	491.9862544	370.0265488	1802.461986	2011.993977	1626.24756	4.912345289	5.456137343	4.368640533	502.0868136	582.7895196	420.600828
Austria	0.85	284.3968561	325.9490533	241.9695437	973.4657405	1104.79628	864.4064723	1.843905041	2.028663712	1.660064089	251.8923095	297.0371314	204.950411
Azerbaijan	0.69	152.0915567	180.4062551	126.6982124	498.5323955	613.0064072	412.3166422	0.312717849	0.449363649	0.199512935	105.8740334	135.9506303	77.21046576
Bahrain	0.75	133.6872935	160.0352095	110.4086823	367.7464838	439.5037026	308.1295405	0.292908593	0.350747969	0.241792493	93.47577802	120.033527	67.05165191
Bangladesh	0.49	136.6471744	164.5612704	114.3688391	288.1581915	345.7080917	248.9030841	0.520219255	0.732657393	0.272787588	64.28150199	82.75044917	48.17321116
Barbados	0.75	216.7651014	260.9995135	179.5442039	1014.99497	1272.668389	804.1745434	0.149794011	0.199220982	0.113209314	89.49322648	116.733989	64.57378789
Belarus	0.78	223.9345784	266.3554268	189.6638666	717.8386622	862.936897	601.107097	2.466289067	3.221692103	1.874493464	249.9611387	299.1671823	203.2554043
Belgium	0.85	276.089111	317.045841	236.3462551	978.1435476	1115.456297	867.9763248	1.809308322	2.021568788	1.610079622	214.4533225	253.0044499	177.8417816
Belize	0.61	193.0091927	233.6785984	159.3464597	848.6292161	1105.520584	656.1627399	0.102388392	0.119638223	0.086774357	80.53414223	107.0744152	57.42063515
Benin	0.37	101.5035322	120.1144075	84.9456099	276.2511564	342.1178484	226.9310695	0.050408679	0.070141628	0.034111156	39.58336739	52.56368364	28.23816551
Bermuda	0.82	215.4946007	268.0389444	172.5144485	826.2682788	1092.417127	632.77734	0.796504475	1.013802809	0.631594464	126.524675	155.0346769	97.57346346
Bhutan	0.47	122.1297764	144.8273267	101.5749705	334.2260714	439.7443494	269.6422203	0.528583587	0.739060661	0.290549747	65.04632385	83.52601438	48.01327726
Bolivia	0.60	151.3579756	174.1285278	127.4660176	562.2310531	671.9453515	472.8189999	0.534530241	0.740710376	0.385174306	99.48134181	125.6156426	74.10316713
Bosnia and Herzegovina	0.72	140.1943177	168.6130458	113.4305582	361.8830788	444.8841766	299.582305	0.150037634	0.204597649	0.107709846	62.65052519	81.2399582	45.37179249
Botswana	0.64	127.3710292	149.9045158	106.8879847	383.4867682	449.0189334	326.438621	0.496126238	0.663497813	0.353160156	88.094698	110.8574857	65.95815198
Brazil	0.65	182.1065939	209.6891055	154.7439196	902.8348358	1084.487047	762.6258546	0.587431361	0.634141518	0.54998836	131.4345232	162.1517663	99.94293176
Brunei	0.81	211.9145041	258.823702	171.7832507	822.1054819	1071.75653	657.0313156	0.513819486	0.607217147	0.427221673	112.6661955	140.970001	84.86321279
Bulgaria	0.77	201.1040102	230.7926765	172.8061324	729.9628701	825.5109565	644.9238842	0.709285347	0.899626992	0.559889754	130.0272782	161.1241772	101.4056917
Burkina Faso	0.29	94.03950551	110.4160283	77.89061492	228.5772707	278.6664418	193.6443934	0.047278679	0.070544895	0.029858158	38.59492865	50.613563	26.97849048
Burundi	0.29	96.8132105	119.1247169	79.2691034	316.5644552	422.2670763	242.5963433	0.836303138	1.353943827	0.442865241	71.49265339	96.3955954	50.6488393
Cambodia	0.47	134.0470175	156.4485862	111.7495828	464.9926155	582.895866	377.8938353	0.162193259	0.217186318	0.116073272	60.9374233	81.76932731	43.07900914
Cameroon	0.48	104.4052826	123.9896639	87.77429628	256.5752062	314.6803201	213.0532605	0.063653982	0.088470056	0.042782028	43.971703	57.4948673	30.730668
Canada	0.87	414.6598857	468.415541	370.1604105	2301.739392	2471.767603	2162.550317	8.853057366	9.596252944	8.082823132	877.187176	998.2108782	759.1853968
Cape Verde	0.53	119.7801172	143.8797465	98.44862265	259.8763717	316.9599591	217.48631	0.075470016	0.103511168	0.054831284	44.7784564	58.29525996	31.6037875
Central African Republic	0.31	103.0664135	122.2846123	86.20136221	297.1375862	387.7811936	237.4056097	0.329183924	0.540232958	0.169309931	54.61451984	69.96483511	38.6275199
Chad	0.24	94.34901218	112.5262	78.28749432	236.7412435	293.2878057	193.7246089	0.054447451	0.08097729	0.032076509	37.39399573	49.28570553	25.90363734
Chile	0.77	234.7407261	270.0156017	201.3360234	1099.00164	1214.805346	1005.10413	0.321022629	0.362766154	0.284717424	121.0274689	154.4241657	89.37945733
China	0.72	173.237687	203.8887586	145.4471651	587.419904	702.0173617	492.0350675	0.689649979	0.828735226	0.560655188	116.4700494	143.5929573	89.13063593
Colombia	0.66	181.5402263	209.9837035	154.3214315	845.9676205	966.5551067	741.0470339	0.283521817	0.339597541	0.231596974	96.45739301	123.0847641	73.85510435
Comoros	0.48	104.7014888	126.1359922	85.23187461	320.1554878	424.9615314	245.2414667	1.059214494	1.556304025	0.639064977	82.95145446	109.3243654	61.11179907
Congo	0.58	121.4010237	144.8438942	100.9017903	314.7318674	404.1371077	254.8540633	0.476963797	0.729983984	0.286009593	66.06881509	83.27086748	49.55004879
Cook Islands	0.78	194.232009	237.981878	156.9392493	668.6042453	889.0640656	506.2645434	0.176866634	0.23466412	0.130331566	71.35054376	91.8804228	50.48102758
Costa Rica	0.70	152.8824366	178.574837	128.1500794	526.6639401	630.8113121	443.4728426	0.39562965	0.45942555	0.336067377	85.70703758	107.8953055	66.16424953
Cote d'Ivoire	0.43	99.93735125	117.5234366	83.27480457	243.9986466	302.7843375	200.5669392	0.061676066	0.085919086	0.042812401	38.76046879	50.76023104	26.67212236
Croatia	0.80	227.218126	262.8694325	196.196352	815.2828783	945.5389549	719.9444715	1.243733936	1.490187689	1.037984568	179.3569319	214.4973141	142.5897152
Cuba	0.67	179.5480642	228.612459	142.0819763	763.7782572	1027.520006	572.2737098	0.064094945	0.075060513	0.054151962	78.16315365	102.4927889	55.30047399
Cyprus	0.84	210.2392259	249.7187753	171.5458622	633.2933724	721.8177226	564.9048186	1.051625793	1.299946413	0.831352674	152.6147748	186.8440194	119.0851311
Czech Republic	0.83	253.8626054	294.072327	216.5476765	1148.666262	1356.405476	982.7921223	0.766951083	0.9238603	0.621251868	143.4212995	176.5568689	113.3008993
Democratic Republic of the Congo	0.38	107.1940891	126.6063459	89.53001249	305.2082498	397.5085984	244.626701	0.373195142	0.607923387	0.196605217	58.24659275	75.62037862	42.2767338
Denmark	0.90	309.3244112	361.0139873	258.9588977	1094.627935	1242.674951	987.1974445	3.834622961	4.239508402	3.413903562	378.4314227	437.7241791	314.5763461
Djibouti	0.49	108.057154	132.3915085	88.8490242	333.2584573	442.7864731	256.0578723	1.060120404	1.638813884	0.587322775	84.04217883	112.0648387	58.16743645
Dominica	0.75	223.2038922	275.5501594	176.9873459	1033.374207	1352.521703	786.0129069	0.445959936	0.579290563	0.349674451	110.4513351	140.2575492	83.99014711
Dominican Republic	0.62	164.2307043	203.7936408	132.9680779	615.4554606	814.9121657	477.0935478	0.075461279	0.099690401	0.057200919	69.61972285	92.23172903	48.97353256
Ecuador	0.66	148.0856094	172.4854102	124.0912054	506.3183612	616.2814601	416.4059352	0.587872288	0.754228559	0.462553787	94.00131184	116.8610394	73.58188139
Egypt	0.61	126.2278412	152.2364381	105.5134179	366.8238935	425.0128297	320.4196537	0.139303194	0.173776894	0.111736221	99.08642483	128.8326945	68.93649598
El Salvador	0.56	127.6460045	153.7617977	105.5012999	381.5638314	474.2678894	316.0513022	0.448872935	0.558384163	0.349144562	81.49645076	101.4503657	62.49678679
Equatorial Guinea	0.66	126.5730381	150.2924796	103.5844846	329.6380263	426.5724751	266.1526386	0.466934543	0.735484863	0.264118362	68.49281754	89.20928949	50.90674746
Eritrea	0.40	108.9722035	131.9152639	89.04092925	327.2680517	435.0482086	251.457757	1.047931597	1.681804253	0.594999969	85.1739744	117.5393215	59.14486077
Estonia	0.84	406.4333027	454.3132042	367.3988792	1865.23604	1997.617863	1738.463863	4.351261899	5.170159272	3.44407178	733.9202644	889.9189544	586.7897877
Ethiopia	0.36	95.89226975	113.5647017	78.94366552	319.4691138	412.4310076	254.7940767	0.263204433	0.354009243	0.162146355	45.56467611	57.70884315	34.26762394
Federated States of Micronesia	0.59	180.4335801	218.9237104	146.9866912	693.9563001	923.6659302	520.8476648	0.162093698	0.22936628	0.10632392	77.8609584	100.1628802	55.87976364
Fiji	0.68	171.3432273	212.060477	137.983834	665.2543706	892.5244374	494.9747818	0.086153792	0.112419388	0.065291544	64.06389556	84.29422279	45.15887042
Finland	0.86	317.557048	365.394787	277.2848545	1210.956617	1343.194477	1111.411945	5.05757538	5.625166442	4.506780158	517.3101567	595.0937061	441.0276961
France	0.84	286.3732244	336.1979	241.9494515	1065.837215	1234.672946	927.8906017	1.933694854	2.143847084	1.720908286	200.5892803	237.6231237	165.1938414
Gabon	0.63	127.4333815	151.5559469	105.7236445	322.1700734	411.5087619	262.9582351	0.488287821	0.730363037	0.282485223	69.92219001	89.22835443	52.73193324
Georgia	0.73	153.6135585	179.5973579	128.9142839	475.7249014	566.7382205	398.6754544	0.504894752	0.642371262	0.386599452	119.4803317	151.1841445	87.83988449
Germany	0.90	287.3067546	339.0589835	247.5190614	1014.387087	1119.288397	932.0630623	1.873014847	2.090786675	1.672089666	235.1892895	277.3975957	192.380897
Ghana	0.56	98.93976544	117.4305336	81.71129177	272.8186684	328.8330213	228.9902692	0.021044732	0.030618826	0.013746148	44.8058723	59.47359553	30.17916952
Greece	0.79	206.6091901	245.4939951	172.6534513	686.9064822	786.7849008	614.7669502	2.279240884	2.594911281	2.015911139	256.3197483	296.4342819	212.3231624
Greenland	0.83	304.9056435	358.2467406	258.2698307	1650.503047	1935.742862	1418.764945	2.30922549	2.908637333	1.756910321	332.5307815	400.8306634	267.3246207
Grenada	0.67	204.4308822	251.348391	164.2711395	861.7484823	1124.361477	662.5180419	0.68338108	0.832584539	0.564163933	119.1846	149.3927261	91.03538345
Guam	0.80	203.0071431	246.8757844	162.8090371	707.480602	938.0882688	536.6099057	0.109106537	0.132877886	0.090245993	73.3365044	96.78160724	51.30661037
Guatemala	0.54	153.6399371	185.7460788	127.815753	377.5540092	461.6360412	316.4630468	1.370208618	1.657172476	1.131800031	124.1356838	145.5304332	104.0124544
Guinea	0.34	94.98251122	112.5705311	78.76813187	230.4165986	287.9741146	188.3477679	0.055334033	0.081731739	0.034632041	35.54276214	46.39534017	25.18927666
Guinea-Bissau	0.35	94.62240592	112.5943592	79.24708801	234.6478025	292.8140628	191.5930097	0.059223617	0.085436991	0.039508945	36.97228176	48.15112469	26.06017968
Guyana	0.65	162.8110146	200.5734864	132.569306	640.8991987	843.6936501	492.7556294	0.159352914	0.213594005	0.114521317	73.58708195	95.057431	53.67100068
Haiti	0.45	167.4957971	206.6139045	134.0255424	722.5272879	940.782516	545.4889365	0.345011095	0.488174716	0.238336664	85.98862553	110.5105556	63.56916079
Honduras	0.51	155.9537049	185.7124481	129.6083413	506.1528172	646.8471449	406.4310669	0.986230913	1.406057814	0.686243526	109.6665392	138.6919671	83.47155969
Hungary	0.79	182.8008598	214.0765475	152.6965487	660.60939	772.123289	561.7446699	0.446313967	0.545546764	0.360271774	109.9169784	140.0876674	82.50610947
Iceland	0.88	318.5199321	368.1250761	272.4424156	1191.093495	1329.810213	1080.702722	5.261100204	5.928767725	4.5895639	510.2082272	583.4397528	432.4220723
India	0.58	133.1257267	155.5441237	111.1208809	409.3196373	508.4932357	342.3814159	0.657865336	0.741327526	0.574156074	81.52237984	98.94212864	64.47127245
Indonesia	0.66	124.9191754	147.6381114	102.8585913	452.2484911	571.1133275	361.3542156	0.204939011	0.246695332	0.169814735	47.43708908	64.08581398	33.63274633
Iran	0.70	200.9271672	230.6863154	171.2450025	711.2055218	809.4600223	632.6618095	3.127461525	3.471235973	2.76144233	339.3592182	397.3816554	282.0663578
Iraq	0.66	129.1947292	153.9172943	107.9614456	380.6636555	442.1700265	326.2576406	1.654266776	2.359145908	1.206714948	159.0313739	202.9419151	125.9202587
Ireland	0.87	332.3612432	380.2421809	285.0308252	1289.870591	1421.3459	1188.593886	3.585222973	4.036437008	3.179304842	414.5251678	481.5317567	342.1224691
Israel	0.81	229.7156332	276.9595742	189.862323	701.744329	821.0355539	604.2841815	1.158086793	1.296750253	1.026780015	153.6534557	184.3083538	122.9155464
Italy	0.81	252.4325804	299.1359591	209.5719017	946.7820873	1152.058387	769.6689425	0.59197771	0.639432589	0.546217721	138.9239061	173.1313312	104.2366422
Jamaica	0.68	200.3671685	237.7413296	163.8462823	916.3308219	1154.241241	740.3197467	0.129402341	0.177633686	0.094580185	89.87645235	118.5513951	65.51809795
Japan	0.87	199.6911828	241.5910246	164.0596276	765.4282487	966.8310784	633.4488931	0.183770467	0.195333399	0.17344643	85.3027229	111.7349659	62.07789977
Jordan	0.73	126.8313977	152.0588531	105.2518517	366.2538242	439.114369	304.936464	0.123210162	0.151891883	0.097376012	90.59339228	119.8788139	63.85924312
Kazakhstan	0.73	234.7204414	272.6027496	201.4765207	833.7408519	942.9924808	731.3570683	2.341989102	2.95010762	1.776875053	314.0847922	378.8238434	249.3855317
Kenya	0.52	86.25101162	101.6625955	71.30197298	263.6294952	330.6646169	216.2014826	0.511421171	0.637385387	0.362930329	48.59885458	58.61867655	37.50108452
Kiribati	0.53	172.2883766	203.8389991	142.8995921	695.305622	883.7258088	542.3850419	4.965243226	6.822717078	3.536480055	322.7576523	419.6141513	242.4676822
Kuwait	0.85	150.767464	178.2076761	124.8755471	433.4865593	509.7853696	367.7787992	0.787170377	1.073266538	0.598748127	128.5084748	162.2598842	98.91561901
Kyrgyzstan	0.60	164.9791435	193.7229931	139.1160463	540.4635445	653.4392854	452.7234965	1.3296657	1.708745585	1.012164626	166.4303999	204.0461512	134.2912367
Laos	0.49	141.8795783	171.2725246	116.4234695	484.3147489	627.3108648	377.5477224	0.152849319	0.204672161	0.110258817	56.93037495	74.67489835	40.92409975
Latvia	0.83	249.9006151	284.9146075	215.3918219	948.4931214	1075.438459	848.282963	2.029234671	2.399676659	1.691947408	272.5878198	323.5674539	220.702584
Lebanon	0.74	166.6423534	193.4261445	140.3533767	510.4404048	584.3317419	443.2131218	0.425666679	0.526579188	0.344730747	141.389931	179.7294356	104.2604516
Lesotho	0.51	131.3900728	153.6856217	110.0660612	439.9412598	541.3702093	363.4395433	0.698639103	0.948907815	0.505648177	96.67816382	122.7051751	73.24435378
Liberia	0.35	102.5445731	121.5007991	84.56401395	304.1611827	378.1821036	243.2256024	0.055700995	0.089088926	0.032322639	41.43622369	55.64358757	29.48025416
Libya	0.73	171.0910439	203.2002435	141.7020436	470.1835984	534.7167914	414.0574312	2.834329974	3.856499115	1.983286462	251.4738635	310.7500027	204.4794781
Lithuania	0.86	273.8635237	313.803259	238.2637238	980.898947	1071.856681	903.2998692	2.762302119	3.197450517	2.325257285	386.604659	458.2472107	317.5835306
Luxembourg	0.88	322.8195469	369.319244	274.1281726	1137.933121	1339.424157	981.0383247	2.051610855	2.316424435	1.824807955	261.1218847	307.8898916	213.4065807
Macedonia	0.75	156.1237303	184.0296026	128.8661614	454.9991555	539.1204434	388.6668487	0.461403039	0.638508394	0.334935487	96.50052636	121.4964006	71.80616745
Madagascar	0.40	101.3552725	123.1943372	82.12429014	317.7848432	421.9686331	245.2140997	0.757108677	1.134707029	0.454503212	69.86434421	91.07296695	51.13396038
Malawi	0.38	100.2900693	121.7532533	81.99995369	319.6786817	422.8131722	244.9224057	0.948526703	1.453210373	0.556456598	79.88783538	106.4441447	57.75092018
Malaysia	0.74	152.5801443	179.5022373	127.2069117	486.7934553	589.3877165	404.32454	0.17195738	0.202755855	0.133444548	67.78585844	88.82382583	48.13992936
Maldives	0.65	161.3068683	193.3726979	132.9496935	560.0448049	719.2830505	439.5954745	0.324292078	0.425788327	0.239324618	76.24085192	98.9373569	53.87397229
Mali	0.27	92.21758365	109.959798	76.07258555	234.4158297	292.5490766	192.3448585	0.056150991	0.080237331	0.030773927	36.86786992	48.50748243	25.47203769
Malta	0.80	256.2092039	300.4720816	215.4109798	866.4746186	1004.026485	762.343437	1.532215586	1.835718815	1.309707641	226.9793148	268.4314843	182.9555366
Marshall Islands	0.57	190.739697	230.7383113	156.0841009	693.054277	923.6790686	525.0730019	0.17368377	0.248525048	0.117455509	76.98861309	99.42638286	56.01166987
Mauritania	0.50	98.44007025	116.2360619	81.71606962	247.5416871	305.8229112	204.3547884	0.064364443	0.089908042	0.043096793	42.00202841	55.51750597	28.27145672
Mauritius	0.72	216.9582398	261.778696	182.4980482	739.0795278	881.1985708	624.4598765	1.770840862	2.011053926	1.530205304	180.5874283	213.3002873	150.1142771
Mexico	0.66	133.8459785	155.5555332	112.3068196	477.2092884	560.5326231	410.3932371	0.421969738	0.480063293	0.369398921	86.88247123	108.7728682	66.55793374
Moldova	0.73	178.35489	207.8230858	149.8515838	571.1425534	666.0480626	488.9286258	0.92920464	1.114407847	0.749459741	154.3465592	191.2309912	119.9446928
Mongolia	0.62	167.7477709	196.3315615	140.5679111	607.1347082	731.4561509	500.71573	0.599371102	0.816779992	0.422633774	129.5477932	163.38746	96.31427523
Montenegro	0.80	171.1396476	203.2514416	140.4920722	458.9983296	561.6939882	382.2864478	0.198300163	0.2604393	0.146158096	72.4741703	94.26655471	52.23094188
Morocco	0.56	143.8860126	166.9713906	120.1886538	409.2842784	473.8974232	352.3044513	1.590873915	2.258141117	1.153264228	165.5330204	206.8140562	128.5042561
Mozambique	0.33	111.9942518	133.7813861	91.35190875	331.7952764	435.434123	257.706351	0.463767329	0.677362295	0.297594386	64.15626187	82.74116269	48.75460344
Myanmar	0.53	150.7636478	183.8545498	122.3677252	545.682775	698.5408168	422.0714405	0.142486484	0.187431596	0.105548972	61.29469393	81.0525298	42.5146957
Namibia	0.62	140.9950289	165.3552693	117.6074723	478.9024654	574.8536438	394.9129009	0.615231855	0.836559042	0.432455407	96.73137137	119.3077919	73.33577472
Nepal	0.43	116.050786	137.6866368	95.98989093	328.4087365	430.1892668	264.2562073	0.489912066	0.657780081	0.341782357	63.94997291	81.63405802	47.59510247
Netherlands	0.89	254.2931196	299.9698213	216.9279288	973.3057731	1122.65383	848.9951553	1.035838202	1.168948828	0.93021894	168.5785598	205.6126479	133.6860793
New Zealand	0.85	402.3624592	483.621593	337.6767752	1885.740505	2353.969726	1553.63485	1.86756103	2.091861312	1.665827671	273.8396001	327.5879437	217.6708325
Nicaragua	0.52	123.393891	147.0105631	101.1860358	341.48831	411.4453818	289.5658921	0.154862098	0.19324888	0.125028982	63.45508701	80.9670617	45.26553479
Niger	0.17	90.93460048	108.4948013	75.51041523	239.1152328	297.1228342	196.4103391	0.044847413	0.071580083	0.020412426	38.58455046	51.89726107	26.92407268
Nigeria	0.50	91.75247377	107.6893338	76.7939566	224.1235795	268.089923	190.3691425	0.057537067	0.079161421	0.039227991	33.92639276	43.67824767	24.40749815
North Korea	0.57	169.3837703	197.9263656	141.3613284	584.9449522	715.5671365	487.332121	0.600408879	0.858722392	0.438744455	113.5039553	146.3047829	85.72650827
Northern Mariana Islands	0.77	196.199348	238.2819832	159.7815961	795.82983	1020.349786	614.2549488	0.178331988	0.218009897	0.145757927	86.24357363	113.8878983	61.67193972
Norway	0.92	330.7216138	384.5598344	281.1072005	1141.644965	1279.161679	1019.613406	4.088467326	4.428918766	3.804285285	466.1958315	544.6205657	387.6230293
Oman	0.77	126.4515429	149.9876263	104.4542188	353.2260732	423.7869423	294.2401693	0.291236322	0.371919866	0.216372989	89.79954349	115.1885919	64.70123285
Pakistan	0.50	117.4720254	138.6056234	97.86558162	356.8157324	442.9064459	294.5530965	0.662023611	0.848510089	0.518275295	72.36223507	88.85809708	56.7031861
Palestine	0.63	132.9677983	158.7630199	109.6429149	411.3691657	492.6528123	334.7898341	0.025409871	0.031982714	0.020078991	84.68916468	114.0269722	56.46316568
Panama	0.71	153.6037379	184.1706933	124.294369	529.250361	680.9295584	419.9315949	0.37527368	0.454308383	0.291231861	82.51191393	102.8580586	62.54436369
Papua New Guinea	0.42	172.1613802	212.4312405	140.0245579	667.8846029	897.0682414	495.0810554	0.117667086	0.194395342	0.060250455	65.57131542	87.10618598	46.23145894
Paraguay	0.64	136.1369767	159.3983955	113.0526482	473.8939477	577.1213935	393.8571819	0.178360056	0.228213191	0.137735687	78.00906677	101.0229919	56.42462113
Peru	0.66	145.0970414	169.9836701	121.4448823	440.2620108	534.3819387	374.7887055	0.490378759	0.631653462	0.374071616	87.87135396	109.5723313	68.1345795
Philippines	0.65	133.3372522	156.8994153	110.6010183	514.8596799	640.3420747	415.6651479	0.150546032	0.175873875	0.126229612	57.94935316	74.89536398	41.23383531
Poland	0.81	189.0681794	225.6508352	155.8208108	773.1830531	958.7560769	616.4633125	0.73164585	0.804160677	0.665315139	115.6116724	142.2873544	90.21213247
Portugal	0.74	210.4746474	246.8467672	174.5405939	675.5153155	780.9763172	585.6632447	1.019172904	1.142623025	0.908254833	138.1980863	165.5867961	110.9575907
Principality of Monaco	0.91	296.4013192	356.4973063	245.6664222	927.5535089	1175.769613	742.7764043	0.211384542	0.310269726	0.142644948	128.0657473	165.4884692	92.24246978
Puerto Rico	0.83	263.7539503	318.0974553	219.0078988	900.0067006	1159.307579	699.1971761	3.146713766	3.776836556	2.573486783	251.831916	298.3133719	212.3500567
Qatar	0.85	129.6234102	154.8882893	106.6988759	366.5650768	442.4384479	307.9949825	0.205422995	0.26931674	0.149028081	87.41967636	116.3084272	63.02696736
Republic of Nauru	0.63	181.5656493	222.2553964	148.6576558	689.0871952	918.8529265	519.9130712	0.169739315	0.279181744	0.112257544	76.29372524	98.72861788	54.25525001
Republic of Niue	0.73	190.4186934	231.5600909	154.2922325	692.552051	925.5314335	520.4172869	0.16792519	0.223096429	0.123597422	75.32266398	97.89377583	53.91341106
Republic of Palau	0.75	190.066302	231.7745772	153.6659084	714.1507193	951.0491952	538.5453673	0.009381775	0.012696589	0.006798305	72.2504458	95.4398017	48.7103178
Republic of San Marino	0.89	285.1326838	345.9286188	236.8901335	909.7154307	1148.921059	723.6573997	0.088027004	0.128592945	0.054439995	119.602395	156.9659224	86.4261772
Romania	0.77	143.3935596	171.1116546	117.6570028	320.9790798	371.8745252	283.7248579	0.831972576	0.977249203	0.68425134	86.51934572	102.3413246	71.04097963
Russian Federation	0.81	296.2703964	339.4114345	256.8591135	1134.927937	1318.263932	984.2071828	4.067781319	4.426699092	3.708589967	456.0231332	526.6852726	385.2301149
Rwanda	0.44	113.472255	139.616455	91.46013629	403.4460006	534.7125065	298.3726628	0.956122415	1.398892864	0.55483092	80.54066106	106.7361886	57.06152943
Saint Kitts and Nevis	0.75	196.5293373	244.6341537	158.6942559	780.8237523	1037.895116	588.3136984	0.183202323	0.230980984	0.14654551	85.06194607	108.8363285	61.34395439
Saint Lucia	0.67	207.606557	266.3363498	164.8119982	923.0398552	1272.980456	674.8302072	0.171489416	0.212898926	0.135576351	87.99364418	112.4960478	62.82406722
Saint Vincent and the Grenadines	0.64	201.0502913	247.9706209	161.5655396	852.9015133	1103.986078	647.6057787	0.127042422	0.156928947	0.101456998	84.78811148	110.9989495	61.40859738
Samoa	0.59	214.8250821	253.3035009	177.6621374	942.7487942	1184.431867	747.4445483	0.148666095	0.210226287	0.10128887	78.49420664	101.0148177	57.44390027
Sao Tome and Principe	0.51	98.98100059	118.2957664	82.43243966	257.0963008	315.0595802	213.8009513	0.240468565	0.323396085	0.166460338	53.83929573	68.22904113	39.91977967
Saudi Arabia	0.82	139.4628336	165.3446016	114.6751297	379.0647971	453.0679161	317.9087514	0.148365465	0.199874713	0.109292025	93.75490126	124.0679968	65.88133355
Senegal	0.41	97.24832412	115.5247747	80.89149253	244.3301006	302.0529197	201.5825819	0.06516958	0.091888968	0.04123685	40.25011604	53.37888995	27.73210529
Serbia	0.79	162.7960724	193.2117648	133.7061495	451.739308	526.2512444	393.6504163	0.758230303	0.972873367	0.584859044	105.9266526	127.7345183	83.53918136
Seychelles	0.73	181.2472224	216.3611508	148.6252405	733.8414621	935.5734235	567.497156	0.641074218	0.747952654	0.544025495	100.576276	124.0793802	76.69410403
Sierra Leone	0.36	95.66907718	113.4798059	79.75823847	246.0102456	303.6014305	203.3483436	0.049863192	0.070908672	0.031403607	40.61285523	53.55956541	28.43897425
Singapore	0.86	214.9959341	263.7378917	172.8892509	806.1558681	1055.046568	640.0458126	0.127168369	0.146810851	0.110173291	94.90899197	126.6537255	66.67842673
Slovakia	0.81	187.6632567	218.252597	159.1609301	675.5705236	777.0302036	596.8390051	0.530109379	0.700055362	0.40181784	105.5528186	130.4535842	80.6815754
Slovenia	0.84	236.5814618	271.3312059	204.4313751	854.3631813	967.7036376	758.6252183	1.037230148	1.29097931	0.82250436	178.6070966	215.1053584	141.4687902
Solomon Islands	0.43	164.0118168	192.7217077	136.3720751	662.0210018	828.666151	518.738353	0.134956751	0.205310836	0.08745572	70.60975786	91.57929175	51.44799895
Somalia	0.08	93.67591837	115.2133688	75.98983076	316.6808997	422.4327076	240.7299132	0.693499095	1.222888775	0.346878488	65.96780205	95.53897225	44.86946911
South Africa	0.68	170.5614665	197.2741369	144.6845688	718.6135315	864.4087963	606.302741	1.488765343	1.652209307	1.336473743	157.7334475	185.4609618	129.307034
South Korea	0.89	213.2777007	261.8735662	173.3220395	815.8257389	1065.770857	647.8684312	0.160259494	0.186973249	0.137046688	99.30573748	130.2512654	69.68364569
South Sudan	0.28	100.9238131	123.1381737	82.20218998	316.466688	421.655703	242.8948609	0.752614961	1.224201132	0.408072378	66.8730558	94.6522618	48.18802914
Spain	0.77	341.2191771	384.9121219	297.8125693	1509.570726	1644.829878	1402.904145	1.313645238	1.463621155	1.172427261	218.126923	267.9979787	170.9907564
Sri Lanka	0.70	159.9738058	190.2751498	132.2910671	550.9478597	704.3229146	438.7372272	0.577272152	0.772225343	0.392789421	88.34752179	111.9111559	66.28250325
Sudan	0.54	132.5883626	155.8835888	109.6762017	363.950311	430.237022	311.3668229	1.638454224	2.298038798	1.123040948	161.5664369	198.8784667	124.3706417
Suriname	0.63	185.3384966	220.0190804	153.2556886	700.8813349	864.344157	566.2483104	0.512124788	0.67127395	0.394722241	100.0725444	126.529942	76.21216082
Swaziland	0.93	144.2272995	166.9919662	122.1768681	472.649767	561.1767319	397.4637907	0.69999716	0.962519671	0.471270713	100.7684072	125.2091083	78.29157883
Sweden	0.89	296.8079078	351.213011	251.0208912	1048.720556	1188.212224	938.1468816	3.68931741	4.143741261	3.266911099	430.8761336	505.0934804	354.3884812
Switzerland	0.93	353.2216542	411.785412	300.0210751	1339.341834	1583.102454	1142.286547	2.099853304	2.300912852	1.903189896	269.8685509	317.6976403	224.6444224
Syria	0.62	127.067995	151.629028	105.1360002	348.5538871	407.9744137	299.2674216	1.184475292	1.57583911	0.896664738	134.4639007	164.4790225	103.8474716
Taiwan (Province of China)	0.87	219.0092424	259.4000977	182.800374	733.8781652	856.9079988	625.7238175	1.084308511	1.233766769	0.961578289	165.5001836	203.1478579	130.4974394
Tajikistan	0.54	146.2145395	172.6154305	121.9984884	496.4840844	610.0692659	411.5731645	0.276401908	0.434424124	0.168373292	103.6794016	130.8769331	75.09878303
Tanzania	0.45	112.5515995	136.3408419	92.44694146	359.4625447	468.3056837	278.813667	1.076786897	1.628450636	0.615397023	95.07258564	125.4965637	68.53244672
Thailand	0.68	165.5545248	193.8724888	138.1424509	750.6287872	928.2494066	610.6672044	0.176146135	0.22781653	0.132765207	103.3446707	136.7845305	72.39543329
The Bahamas	0.81	226.0961708	273.8228324	185.1532081	906.7596065	1190.59066	699.7082904	0.220957664	0.288534487	0.167419621	92.0072533	120.8520637	66.35762589
The Gambia	0.41	96.8673376	114.4684711	80.19542976	244.157497	304.446594	200.9850046	0.064206343	0.087452527	0.041552406	40.45850831	52.18418442	28.72038486
Timor-Leste	0.44	145.7452845	175.1742258	119.4890267	528.4154078	680.5676628	415.2519307	0.134658906	0.180465596	0.094103318	63.33637514	85.88364374	44.07529957
Togo	0.41	91.31827064	107.4422801	77.08217768	209.8632628	248.4656614	180.4697392	0.052427165	0.075060753	0.034908898	37.79847285	49.60694765	26.10406193
Tokelau	0.69	182.3121214	222.159827	147.8159311	682.8678747	912.0713711	510.2280764	0.189773893	0.252808072	0.145068393	74.46748007	95.36097821	52.98350686
Tonga	0.63	185.9466338	220.0573742	153.2253687	725.4203948	934.7316278	557.859591	0.135929688	0.189516119	0.089902738	72.51295492	95.976812	51.88607277
Trinidad and Tobago	0.77	182.3006027	215.3271883	152.5387366	739.9744281	917.16105	593.4288223	0.40722752	0.534379172	0.297173663	97.7287624	122.0544065	73.59238349
Tunisia	0.68	141.7826537	169.1597532	117.2364813	388.4097043	454.444336	333.7122966	1.53697895	2.16057228	1.066484505	165.0596535	203.3808137	127.3177734
Turkey	0.71	123.6387816	149.4639009	101.209051	307.4778227	359.973684	263.7097183	0.452920421	0.560583461	0.358942102	104.4898086	132.9056877	76.02616071
Turkmenistan	0.68	170.9408466	200.9775063	142.7945075	592.3129545	709.8617446	500.9786034	1.924176625	2.757659195	1.276943612	215.1221644	270.3847233	164.1020134
Tuvalu	0.58	177.0000478	215.9885201	143.425937	688.7829061	922.0062354	515.8283537	0.168620387	0.235750258	0.118869213	74.54859129	98.20246397	53.48522187
Uganda	0.42	108.3219688	127.6194031	89.77270661	369.3101028	464.3099297	287.5601989	0.859728103	1.269459896	0.522817889	77.93783793	102.9917841	57.5182164
Ukraine	0.76	223.2148634	253.4208019	191.24362	821.9544015	942.0187388	722.6918377	1.700782621	2.310890794	1.192566523	279.6170107	344.8154064	219.7713526
United Arab Emirates	0.85	183.0513694	214.721755	154.3747351	599.5947056	671.5104315	536.6965959	0.666301389	0.848506042	0.524079363	200.8220221	252.3204538	149.898699
United Kingdom	0.86	390.7489103	464.4574982	329.9118837	1921.573934	2286.915747	1641.18288	5.206116954	5.412117407	5.023558256	554.285619	632.1203762	472.2861832
United States	0.86	531.188958	605.0217818	462.1062541	3821.431832	4257.620531	3450.131808	19.52337319	21.61116248	17.72647346	1944.078837	2249.410708	1632.992236
Uruguay	0.72	219.2297393	255.9672021	186.1704797	940.7291446	1093.173253	808.1660191	0.354516126	0.402644293	0.317530935	122.1101872	155.5248124	89.3646494
Uzbekistan	0.66	150.410566	176.3033501	125.3683717	494.9759534	605.8983397	407.2111224	0.407837749	0.503241305	0.326174875	107.7921222	134.7246816	77.71840528
Vanuatu	0.47	163.0538988	189.7129821	136.5866797	609.548666	753.3839229	488.6782803	0.132621057	0.183618655	0.091367104	66.52783086	86.28328534	47.12988432
Venezuela	0.60	130.7033944	155.3301265	107.9342698	378.8237543	475.3291377	318.7640438	0.121941977	0.168119509	0.083572791	63.7025648	82.71532777	45.36574548
Vietnam	0.63	173.1139122	203.3814498	143.4395439	623.3888731	767.3793866	505.5440739	1.208224466	1.629327768	0.899256635	140.5642613	176.7969787	107.016839
Virgin Islands, U.S.	0.82	240.2393018	295.3978748	200.9252012	856.0510191	1119.364405	663.1101702	2.33077689	3.424066467	1.569425537	221.6626267	294.7421076	170.4867686
Yemen	0.45	126.0300177	147.8382791	104.3319632	341.4669289	407.203936	289.4782882	1.334368746	2.006597103	0.882281271	133.4848088	174.3850788	98.83724945
Zambia	0.51	101.8789718	120.3663865	85.13384299	292.8448208	362.3210672	241.6958297	1.145669568	1.739761532	0.713478797	90.76093966	120.62537	66.66194322
Zimbabwe	0.47	143.8301701	169.2485729	121.1070679	423.4193517	524.1002057	348.8741588	0.821605611	1.078621441	0.633449219	106.1944349	130.4374605	81.87500676
